# Supplementary material for: Different Grp94 components interact transiently with the myocilin olfactomedin domain in vitro to enhance or retard its amyloid aggregation
Source: Sci Rep. 2019 Sep 4;9:12769. doi: 10.1038/s41598-019-48751-8 (PMC6726633; doi:10.1038/s41598-019-48751-8)
Supplement: Supplementary file 2 — Supplementary Table S2 [file 41598_2019_48751_MOESM2_ESM.xlsx]

## Sheet: Grp94FL crosslinks
Peptide 1	Peptide 2	PSMs	Mean Stavro Score	Mean SD (Stavro Score)	Mean Dm (ppm)	Mean Dm SD (ppm)
594-605	535-546	11	151	19.2146	0.216889	3.22549
467-473	474-486	9	143.667	9.35414	-0.813103	2.23679
629-633	547-557	9	151.778	19.3441	-1.84933	1.45222
547-557	725-738	8	160.625	17.5738	-1.04997	2.68773
594-603	535-546	8	164.5	12.9284	-0.85783	3.34941
661-671	547-557	8	170.375	24.442	-1.80008	2.03086
683-690	661-671	8	153.125	19.0371	-0.211963	1.78485
429-434	415-428	7	153	12.5963	6.52177	3.711
429-434	416-428	7	139.429	8.58015	2.74821	6.70898
626-633	547-557	7	149.143	14.2411	-0.124752	2.24131
795-800	141-156	7	140	11.7047	-2.20371	1.01608
604-608	594-603	6	139.5	7.42294	-1.62214	2.0169
683-690	664-682	6	145.5	16.6223	-1.72417	1.63332
547-557	672-683	5	142	16.8077	-1.40236	1.18097
357-364	270-285	4	149.25	7.45542	3.96292	4.62341
547-557	664-682	4	168	26.9568	-1.84808	2.29199
594-603	629-639	4	152.5	2.38048	-1.11432	1.64151
631-639	594-603	4	143.25	18.518	-0.704122	2.14505
157-168	103-116	3	140.333	13.5769	-1.58808	1.82691
604-608	547-557	3	136.333	3.21455	-1.1966	0.924899
624-628	701-724	3	158.333	14.2945	3.42506	5.06827
626-630	701-724	3	144.667	14.5717	1.84205	3.40943
626-633	701-724	3	143.667	7.0946	3.79257	3.71713
661-671	672-683	3	140	2	-0.369784	3.12429
71-75	157-168	3	147	3.60555	-0.848921	1.401
103-116	162-177	2	136	1.41421	2.75981	0.694109
396-405	406-414	2	163	12.7279	-1.46301	2.43704
506-511	547-557	2	148	18.3848	-0.304699	3.4937
588-597	535-546	2	131	2.82843	-3.02196	1.29757
594-603	533-546	2	142	14.1421	-4.82997	0.931646
604-608	701-724	2	147.5	3.53553	6.62728	1.91417
626-633	683-690	2	132.5	3.53553	1.1911	0.745684
629-639	609-623	2	169	12.7279	6.7178	1.68525
631-639	547-557	2	166.5	30.4056	-2.10504	0.636177
631-639	594-605	2	132.5	3.53553	-0.721064	0.400986
661-671	725-738	2	135.5	2.12132	-3.03061	3.33945
683-690	725-738	2	155.5	7.77817	4.63965	1.0276
701-708	609-623	2	148.5	19.0919	6.21265	0.98331
701-708	709-724	2	137.5	2.12132	6.10353	0.587304
71-75	594-603	2	136	1.41421	3.95027	2.15994
725-738	664-682	2	143	2.82843	-0.074948	2.30418
96-102	85-95	2	169.5	6.36396	6.35385	3.05435
136-140	141-156	1	141		6.41411
266-270	406-414	1	134		-5.04617
405-410	416-434	1	134		6.59102
405-410	429-448	1	150		9.05686
506-511	474-486	1	147		0.610727
535-547	709-724	1	134		5.98698
588-597	725-738	1	133		0.150374
594-605	533-546	1	152		-3.14362
609-623	701-724	1	171		9.14059
629-633	683-690	1	147		-2.5187
629-633	701-724	1	140		9.40198
629-639	594-605	1	137		-1.81988
71-75	141-156	1	135		-8.74511
71-75	701-724	1	134		8.4917
725-738	640-660	1	135		-2.67985
734-744	535-557	1	134		7.3442

## Sheet: Grp94-mOLF crosslinks summary
P1	Protein 1	Sequence 1	P2	Protein 2	Sequence 2	Grp94 site	mOLF Site	PSMs	Mean Stavro Score	Mean SD (Stavro Score)	Mean Dm (ppm)	Mean Dm SD (ppm)
547-557	Grp94	[KEAESSPFVER]	462-470	mOLF	[TLTIPFKNR]	K547	K468	9	118.667	5.46071	-6.04519	1.08215
68-75	Grp94	[ELREKSEK]	230-258	mOLF	[ESPSGYLRSGEGDTGBGELVWVGEPLTLR]	K72	S233	2	109.5	4.94975	-2.42371	0.323579
138-142	Grp94	[BDKEK]	228-258	mOLF	{SLKESPSGYLRSGEGDTGBGELVWVGEPLTLR]	K140	K229	1	112		-6.98417
547-557	Grp94	[KEAESSPFVER]	273-287	mOLF	[DPKPTYPYTQETTWR]	K547	K275	1	181		-8.27184

## Sheet: Grp94-mOLF crosslinks PSMs
Grp94 Domain	Score	m/z	Charge	M+H+	Calculated Mass	Deviation in ppm	Sequence 1	Protein 1	P1	Sequence 2	Protein 2	P2	Scan number	Retention time in sec
NM	181	826.402	4	3302.59	3302.62	-8.27184	[KEAESSPFVER]	Grp94	547-557	[DPKPTYPYTQETTWR]	mOLF	273-287	44514	6330
NM	138	837.12	3	2509.35	2509.36	-5.2458	[TLTIPFKNR]	mOLF	462-470	[KEAESSPFVER]	Grp94	547-557	47772	6651
NM	125	837.117	3	2509.34	2509.36	-8.74874	[TLTIPFKNR]	mOLF	462-470	[KEAESSPFVER]	Grp94	547-557	48024	6674
NM	124	835.777	3	2505.32	2505.33	-7.33503	[TLTIPFKNR]	mOLF	462-470	[KEAESSPFVER]	Grp94	547-557	48220	6693
NM	124	627.085	4	2505.32	2505.33	-6.49537	[TLTIPFKNR]	mOLF	462-470	[KEAESSPFVER]	Grp94	547-557	48786	6747
NM	122	628.09	4	2509.34	2509.36	-8.40855	[TLTIPFKNR]	mOLF	462-470	[KEAESSPFVER]	Grp94	547-557	48058	6677
NM	119	627.085	4	2505.32	2505.33	-6.49537	[TLTIPFKNR]	mOLF	462-470	[KEAESSPFVER]	Grp94	547-557	48531	6723
NM	117	627.086	4	2505.32	2505.33	-4.5475	[TLTIPFKNR]	mOLF	462-470	[KEAESSPFVER]	Grp94	547-557	40152	7211
N	113	1071.54	4	4283.13	4283.14	-2.65251	[ELREKSEK]	Grp94	68-75	[ESPSGYLRSGEGDTGBGELVWVGEPLTLR]	mOLF	230-258	51862	7045
N	112	1422.68	3	4266.04	4266.07	-6.98417	[BDKEK]	Grp94	138-142	{SLKESPSGYLRSGEGDTGBGELVWVGEPLTLR]	mOLF	228-258	51796	7039
NM	110	835.779	3	2505.32	2505.33	-4.41323	[TLTIPFKNR]	mOLF	462-470	[KEAESSPFVER]	Grp94	547-557	39546	7148
NM	109	835.778	3	2505.32	2505.33	-5.94598	[TLTIPFKNR]	mOLF	462-470	[KEAESSPFVER]	Grp94	547-557	39780	7174
N	106	1071.54	4	4283.13	4283.14	-2.1949	[ELREKSEK]	Grp94	68-75	[ESPSGYLRSGEGDTGBGELVWVGEPLTLR]	mOLF	230-258	52015	7059

## Sheet: mOLF-mOLF crosslinks summary
P1	Protein 1	Peptide 1	P2	Protein 2	Peptide2	PSMs	Mean Stavro Score	Mean SD (Stavro Score)	Mean Dm (ppm)	Mean Dm SD (ppm)
259-272	mOLF	[TAETITGKYGVWMR]	471-484	mOLF	[YKYSSMIDYNPLEK]	27	129.111	10.8746	-3.83
347-358	mOLF	[YELNTETVKAEK]	273-287	mOLF	[DPKPTYPYTQETTWR]	10	154.9	11.5128	-3.44333	4.90052
462-470	mOLF	[TLTIPFKNR]	471-484	mOLF	[YKYSSMIDYNPLEK]	10	124	6.64998	-2.763	2.89574
462-472	mOLF	[TLTIPFKNRYK]	473-484	mOLF	[YSSMIDYNPLEK]	2	118	2.82843	0.588	4.00341
259-272	mOLF	[TAETITGKYGVWMR]	273-287	mOLF	[DPKPTYPYTQETTWR]	1	152		-0.42	5.95384
471-485	mOLF	[YKYSSMIDYNPLEKK]	238-258	mOLF	[SGEGDTGBGELVWVGEPLTLR]	1	107		-7.76

## Sheet: mOLF-mOLF crosslinks PSMs
Grp94 Domain Experiment	Score	m/z	Charge	M+H+	Calculated Mass	Deviation in ppm	Peptide 1	Protein 1	P1	Peptide2	P2	Scan number	Retention time in sec
NM	128	885.432	4	3538.71	3538.74	-9.97404	[TAETITGKYGVWmR]	>myoOLF	259-272	[YKYSSmIDYNPLEK]	471-484	43169	7519
NM	137	1178.23	3	3532.69	3532.7	-4.37678	[TAETITGKYGVWmR]	>myoOLF	259-272	[YKYSSmIDYNPLEK]	471-484	43580	7561
NM	112	883.924	4	3532.67	3532.7	-8.05571	[TAETITGKYGVWmR]	>myoOLF	259-272	[YKYSSmIDYNPLEK]	471-484	43748	7577
NM	133	1167.57	3	3500.68	3500.71	-8.74761	[TAETITGKYGVWMR]	>myoOLF	259-272	[YKYSSMIDYNPLEK]	471-484	46357	7827
NM	120	1169.59	3	3506.75	3506.75	-1.35443	[TAETITGKYGVWMR]	>myoOLF	259-272	[YKYSSMIDYNPLEK]	471-484	46474	7838
NM	121	1169.58	3	3506.73	3506.75	-6.36765	[TAETITGKYGVWMR]	>myoOLF	259-272	[YKYSSMIDYNPLEK]	471-484	46595	7850
N	126	1180.25	3	3538.74	3538.74	-2.01734	[TAETITGKYGVWmR]	>myoOLF	259-272	[YKYSSmIDYNPLEK]	471-484	49729	6841
N	145	1178.24	3	3532.72	3532.7	4.438	[TAETITGKYGVWmR]	>myoOLF	259-272	[YKYSSmIDYNPLEK]	471-484	51275	6988
N	121	1180.25	3	3538.72	3538.74	-5.63729	[TAETITGKYGVWmR]	>myoOLF	259-272	[YKYSSmIDYNPLEK]	471-484	51407	7000
N	125	1178.25	3	3532.73	3532.7	7.23186	[TAETITGKYGVWmR]	>myoOLF	259-272	[YKYSSmIDYNPLEK]	471-484	51720	7031
N	118	1169.58	3	3506.72	3506.75	-8.55774	[TAETITGKYGVWMR]	>myoOLF	259-272	[YKYSSMIDYNPLEK]	471-484	52403	7100
N	134	881.436	4	3522.72	3522.75	-6.88689	[TAETITGKYGVWMR]	>myoOLF	259-272	[YKYSSmIDYNPLEK]	471-484	52473	7107
N	129	881.436	4	3522.72	3522.75	-6.88689	[TAETITGKYGVWmR]	>myoOLF	259-272	[YKYSSMIDYNPLEK]	471-484	52473	7107
N	132	1167.57	3	3500.7	3500.71	-1.95178	[TAETITGKYGVWMR]	>myoOLF	259-272	[YKYSSMIDYNPLEK]	471-484	52539	7113
N	120	875.935	4	3500.72	3500.71	1.30574	[TAETITGKYGVWMR]	>myoOLF	259-272	[YKYSSMIDYNPLEK]	471-484	52920	7152
N	150	881.445	4	3522.76	3522.75	2.87826	[TAETITGKYGVWMR]	>myoOLF	259-272	[YKYSSmIDYNPLEK]	471-484	53034	7163
N	119	881.445	4	3522.76	3522.75	2.87826	[TAETITGKYGVWmR]	>myoOLF	259-272	[YKYSSMIDYNPLEK]	471-484	53034	7163
NM	136	884.932	4	3536.71	3536.73	-5.55464	[TAETITGKYGVWmR]	>myoOLF	259-272	[YKYSSmIDYNPLEK]	471-484	53104	7170
NM	124	1174.24	3	3520.7	3520.73	-9.84866	[TAETITGKYGVWMR]	>myoOLF	259-272	[YKYSSmIDYNPLEK]	471-484	57950	7652
NM	119	1174.24	3	3520.7	3520.73	-9.84866	[TAETITGKYGVWmR]	>myoOLF	259-272	[YKYSSMIDYNPLEK]	471-484	57950	7652
NM	119	1168.91	3	3504.72	3504.74	-6.15444	[TAETITGKYGVWMR]	>myoOLF	259-272	[YKYSSMIDYNPLEK]	471-484	58982	7754
NM	122	876.941	4	3504.74	3504.74	1.8672	[TAETITGKYGVWMR]	>myoOLF	259-272	[YKYSSMIDYNPLEK]	471-484	59062	7762
NM	124	1168.91	3	3504.72	3504.74	-4.58797	[TAETITGKYGVWMR]	>myoOLF	259-272	[YKYSSMIDYNPLEK]	471-484	59218	7777
NM	155	1167.57	3	3500.69	3500.71	-5.92814	[TAETITGKYGVWMR]	>myoOLF	259-272	[YKYSSMIDYNPLEK]	471-484	59555	7809
NM	146	1168.92	3	3504.74	3504.74	-0.0940327	[TAETITGKYGVWMR]	>myoOLF	259-272	[YKYSSMIDYNPLEK]	471-484	59669	7820
NM	140	1167.57	3	3500.7	3500.71	-3.62288	[TAETITGKYGVWMR]	>myoOLF	259-272	[YKYSSMIDYNPLEK]	471-484	59691	7822
N	131	1178.24	3	3532.71	3532.7	2.88396	[TAETITGKYGVWmR]	>myoOLF	259-272	[YKYSSmIDYNPLEK]	471-484	54364	6538
N	152	1218.26	3	3652.78	3652.79	-3.82689	[TAETITGKYGVWmR]	>myoOLF	259-272	[DPKPTYPYTQETTWR]	273-287	54752	6574
N	163	1148.9	3	3444.67	3444.68	-3.3383	[YELNTETVKAEK]	>myoOLF	347-358	[DPKPTYPYTQETTWR]	273-287	47293	6612
N	164	1150.91	3	3450.7	3450.73	-6.22377	[YELNTETVKAEK]	>myoOLF	347-358	[DPKPTYPYTQETTWR]	273-287	47344	6617
NM	140	862.926	4	3448.68	3448.71	-7.93715	[YELNTETVKAEK]	>myoOLF	347-358	[DPKPTYPYTQETTWR]	273-287	44947	6370
NM	138	861.926	4	3444.68	3444.68	-0.37906	[YELNTETVKAEK]	>myoOLF	347-358	[DPKPTYPYTQETTWR]	273-287	45203	6393
N	172	1150.24	3	3448.7	3448.71	-2.39694	[YELNTETVKAEK]	>myoOLF	347-358	[DPKPTYPYTQETTWR]	273-287	48276	5890
N	150	861.929	4	3444.69	3444.68	2.6633	[YELNTETVKAEK]	>myoOLF	347-358	[DPKPTYPYTQETTWR]	273-287	48959	5978
N	144	1148.9	3	3444.67	3444.68	-2.80705	[YELNTETVKAEK]	>myoOLF	347-358	[DPKPTYPYTQETTWR]	273-287	49032	5985
N	162	1148.9	3	3444.68	3444.68	-1.84904	[YELNTETVKAEK]	>myoOLF	347-358	[DPKPTYPYTQETTWR]	273-287	49164	5997
N	162	862.931	4	3448.7	3448.71	-2.277	[YELNTETVKAEK]	>myoOLF	347-358	[DPKPTYPYTQETTWR]	273-287	49212	6002
N	154	861.924	4	3444.67	3444.68	-3.07307	[YELNTETVKAEK]	>myoOLF	347-358	[DPKPTYPYTQETTWR]	273-287	49339	6013
NM	116	998.519	3	2993.54	2993.53	3.11877	[TLTIPFKNR]	>myoOLF	462-470	[YKYSSmIDYNPLEK]	471-484	44728	7673
NM	130	993.18	3	2977.52	2977.54	-4.63446	[TLTIPFKNR]	>myoOLF	462-470	[YKYSSMIDYNPLEK]	471-484	45693	7764
NM	137	993.188	3	2977.55	2977.54	3.78861	[TLTIPFKNR]	>myoOLF	462-470	[YKYSSMIDYNPLEK]	471-484	46195	7812
N	128	998.521	3	2993.55	2993.53	4.89258	[TLTIPFKNR]	>myoOLF	462-470	[YKYSSmIDYNPLEK]	471-484	50666	6929
N	115	998.512	3	2993.52	2993.53	-3.85627	[TLTIPFKNR]	>myoOLF	462-470	[YKYSSmIDYNPLEK]	471-484	50803	6941
NM	125	999.851	3	2997.54	2997.56	-6.25539	[TLTIPFKNR]	>myoOLF	462-470	[YKYSSmIDYNPLEK]	471-484	55752	7432
NM	121	999.859	3	2997.56	2997.56	1.32081	[TLTIPFKNR]	>myoOLF	462-470	[YKYSSmIDYNPLEK]	471-484	55869	7444
NM	121	998.517	3	2993.54	2993.53	1.52534	[TLTIPFKNR]	>myoOLF	462-470	[YKYSSmIDYNPLEK]	471-484	56117	7467
NM	126	998.52	3	2993.54	2993.53	4.04075	[TLTIPFKNR]	>myoOLF	462-470	[YKYSSmIDYNPLEK]	471-484	56488	7503
NM	121	993.186	3	2977.54	2977.54	1.94481	[TLTIPFKNR]	>myoOLF	462-470	[YKYSSMIDYNPLEK]	471-484	59709	7824
NM	116	993.18	3	2977.52	2977.54	-4.63446	[TLTIPFKNRYK]	>myoOLF	462-472	[YSSMIDYNPLEK]	473-484	45693	7764
NM	120	993.188	3	2977.55	2977.54	3.78861	[TLTIPFKNRYK]	>myoOLF	462-472	[YSSMIDYNPLEK]	473-484	46195	7812
N	107	1418.69	3	4254.06	4254.09	-7.75882	[YKYSSMIDYNPLEKK]	>myoOLF	471-485	[SGEGDTGBGELVWVGEPLTLR]	238-258	51856	7044
